# Supplementary material for: Fungicides have complex effects on the wheat phyllosphere mycobiome
Source: PLoS One. 2019 Mar 20;14(3):e0213176. doi: 10.1371/journal.pone.0213176 (PMC6426229; doi:10.1371/journal.pone.0213176)
Supplement: S1 Table — E = early treatment GS 37; I = intermediate treatment GS 39; L = late treatment GS 51; L, S = split treatment GS 37 and 51. (XLSX) [file pone.0213176.s001.xlsx]

## Sheet: Table S1
			Bulk samples
	Product		Viverda			Viverda			Viverda			Viverda			Viverda			Viverda			Viverda			Adexar			Adexar			Adexar			Adexar			Adexar			Adexar			Adexar			Aviator			Aviator
	Dose rate		0.75			0.25			0.75			0.25			0.75			0.25			0.25			0.75			0.25			0.75			0.25			0.75			0.25			0.25			0.75			0.25
	l/ha		1.875			0.625			1.875			0.625			1.875			0.625			0.625			1.875			0.625			1.875			0.625			1.875			0.625			0.625			1.875			0.625
	Timing		E			E			I			I			L			L			E, L			E			E			I			I			L			L			E, L			E			E
	Sample No.		1	2	3	4	5	6	7	8	9	10	11	12	13	14	15	16	17	18	19	35	36	37	38	39	40	41	42	43	44	45	46	47	48	49	50	51	52	53	54	55	56	57	58	59	60	61	62
	Sequencing pool		2	1	1	1	2	1	2	1	1	1	2	1	2	2	2	2	1	1	1	2	2	1	1	2	2	2	1	2	1	2	2	1	2	1	1	2	2	1	1	2	1	1	2	2	1	2	2
	MID tag		AGACTATACT	TCACGTACTA	ACGCTCGACA	AGCGTCGTCT	ACGCTCGACA	TAGAGACGAG	ATACGACGTA	CAGTAGACGT	AGTACGCTAT	ATAGAGTACT	ACGCGAGTAT	AGACGCACTC	TGATACGTCT	AGCACTGTAG	ACGAGTGCGT	TGTACTACTC	ACGACTACAG	CTCGCGTGTC	ACGCGAGTAT	TACGAGTATG	CGAGAGATAC	TCTACGTAGC	ATCAGACACG	TCTCTATGCG	AGACGCACTC	TCTACGTAGC	ACGAGTGCGT	CGTAGACTAG	TACGAGTATG	CGTGTCTCTA	TCACGTACTA	ACATACGCGT	CTCGCGTGTC	AGACTATACT	CGTAGACTAG	ACTACTATGT	AGTACGCTAT	CATAGTAGTG	ATACGACGTA	ACTGTACAGT	ATATCGCGAG	CACGCTACGT	TACACACACT	TCGTCGCTCG	ACTGTACAGT	ATCAGACACG	AGCGTCGTCT
BLASTid	NCBI assesion no.	OTU
Sporobolomyces sp.	FJ210642.1	OTU1	623	203	625	305	607	149	930	717	974	579	310	551	1763	1164	1121	663	593	683	530	1038	898	424	702	706	393	357	820	790	625	902	454	1040	960	1895	1175	1783	1382	1102	472	1442	823	477	262	213	441	196	514
Cladosporium sp.	KF367501.1	OTU2	551	599	304	407	401	208	457	345	439	485	226	302	871	804	676	709	521	368	325	561	443	609	560	522	325	480	584	618	681	727	464	598	622	1030	680	739	484	692	269	897	607	352	483	295	556	758	446
Mycosphaerella graminicola	XM_003851010.1	OTU3	799	1269	680	762	602	909	412	763	342	486	381	722	61	223	829	435	1155	396	211	544	656	830	509	767	903	926	1161	457	374	214	620	564	349	36	423	39	267	168	242	318	276	90	481	385	810	541	555
Didymella exitialis	EU167564.1	OTU4	102	225	27	267	33	108	46	334	100	199	143	295	155	107	75	68	308	183	15	108	26	172	79	40	264	125	82	432	133	171	101	88	92	62	95	82	44	134	529	64	54	60	590	217	275	351	169
Lewia infectoria	GU584952.1	OTU5	78	127	36	95	38	60	14	34	41	50	40	69	21	27	11	20	28	43	12	11	33	37	56	48	112	81	54	47	48	35	43	42	41	10	29	11	14	26	45	16	11	6	224	128	94	305	113
Cryptococcus victoriae	FR717837.1	OTU6	63	40	77	76	105	89	22	6	56	42	14	61	35	54	34	34	45	63	49	21	60	123	129	114	76	120	244	125	116	146	119	199	194	74	173	119	88	163	202	91	191	98	174	109	295	162	179
Cryptococcus tephrensis	DQ000318.1	OTU7	86	53	70	57	76	65	120	96	141	95	25	127	65	75	145	33	59	98	57	82	127	69	133	127	73	75	139	159	165	163	92	195	140	127	230	160	217	258	155	133	167	155	186	57	187	105	144
Pyrenophora tritici-repentis	AM887495.1	OTU8	108	23	57	19	69	8	74	61	107	99	41	55	94	28	108	63	41	146	40	164	110	73	113	58	34	46	59	136	51	108	54	124	142	61	130	42	92	107	136	174	134	80	18	4	25	2	60
Dioszegia hungarica	AB049614.1	OTU9	54	53	77	66	42	23	71	126	133	72	33	105	84	85	63	43	56	146	74	53	50	28	57	18	31	20	45	29	21	12	20	40	16	3	9	8	23	12	48	7	13	8	30	17	29	25	39
Udeniomyces pannonicus	AB072229.1	OTU10	76	48	48	18	77	13	64	48	147	37	53	80	26	102	89	56	51	114	31	69	80	28	29	25	37	66	44	45	42	23	45	60	44	15	25	38	48	33	40	20	54	9	26	20	28	12	47
Microdochium nivale	AM502260.1	OTU11	47	34	2	32	7	55	394	40	1	9	62	18	23	14	18	20	119	12	5	27	3	49	6	57	11	31	3	33	462	41	18	4	6	19	15	62	25	3	13	13	2	13	29	74	67	118	7
Phaeosphaeria nodorum	KC989093.1	OTU12	39	11	1	96	1	24	2	2	1	3	3	14	0	0	0	1	1	8	0	5	24	4	3	15	59	20	2	11	11	4	16	2	2	0	2	3	0	5	7	3	2	17	59	25	24	12	14
Cryptococcus stepposus	JX188129.1	OTU13	7	13	11	6	9	3	2	0	5	1	1	7	2	2	6	3	3	17	6	7	5	14	30	13	11	16	32	14	10	21	11	17	17	10	41	41	36	20	6	25	18	4	4	1	10	7	11
Blumeria graminis	HM484334.1	OTU14	4	30	0	25	1	22	0	89	0	19	11	19	0	18	0	0	4	0	1	29	0	0	2	8	4	5	0	8	3	0	1	0	0	0	0	24	0	0	1	8	2	0	2	0	1	6	1
Cystofilobasidium macerans	JQ768932.1	OTU15	6	6	2	8	4	7	1	0	3	2	5	2	0	18	2	2	1	1	9	4	6	0	0	1	6	1	3	0	1	2	1	2	1	0	0	0	2	1	0	0	2	0	2	2	5	8	3
Holtermanniella festucosa	JX188167.1	OTU16	2	2	0	3	2	2	0	1	8	1	0	6	6	8	0	0	4	1	7	3	5	2	5	4	0	5	5	10	15	24	5	7	3	31	7	10	9	13	2	4	3	8	0	0	0	0	0
Cladosporium sp.	KF367491.1	OTU17	4	1	3	1	1	1	1	2	3	1	2	2	0	1	2	1	0	0	1	1	2	3	0	7	0	4	2	3	1	3	6	4	4	2	3	3	2	2	1	2	5	5	3	1	2	4	2
Dioszegia crocea	AJ581069.1	OTU18	4	1	6	1	1	1	0	0	1	1	0	1	0	2	0	1	1	2	4	0	0	4	1	1	1	1	1	1	0	0	2	1	0	0	0	0	0	1	4	1	0	0	2	2	7	3	2
Leucosporidiella fragaria	NR_073287.1	OTU19	1	1	1	0	2	0	3	0	0	0	0	2	3	5	0	0	2	0	3	3	2	0	0	4	0	0	2	2	2	1	0	0	0	1	2	3	3	1	0	2	1	1	1	1	2	0	0
Epicoccum nigrum	DQ093668.1	OTU20	2	1	1	3	0	0	0	1	0	1	2	3	1	4	1	1	1	1	1	0	0	1	1	1	1	2	0	4	2	1	0	3	0	4	2	1	0	0	1	1	1	1	4	2	2	5	2
Cryptococcus oeirensis	KC118116.1	OTU21	0	0	0	0	0	0	0	0	0	0	0	0	0	0	4	0	0	0	1	0	0	1	0	1	0	0	1	1	0	0	0	0	0	0	0	1	0	0	0	0	0	0	0	0	0	0	0
Mrakiella aquatica	NR_111066.1	OTU22	0	0	1	0	2	1	0	0	2	1	1	0	0	0	1	0	0	0	0	0	0	0	0	1	0	1	0	0	4	0	1	2	2	0	1	1	0	1	0	0	0	1	0	0	0	0	0
Sporobolomyces ruberrimus	HG008767.1	OTU23	0	0	1	0	0	0	4	1	0	0	0	0	3	7	1	1	0	1	0	5	3	0	0	0	0	2	0	0	0	0	0	0	0	1	0	0	5	7	1	3	2	0	2	0	0	0	1
Leucosporidiella muscorum	FR717869.1	OTU24	0	0	0	0	0	0	0	0	0	0	0	0	1	1	0	0	0	0	0	0	0	0	2	0	0	0	1	0	1	0	0	0	2	0	0	1	1	1	0	0	0	3	1	0	1	0	0
Cryptococcus wieringae	FN824493.1	OTU25	0	0	1	1	0	2	0	0	0	0	0	0	0	0	0	0	0	0	0	0	0	0	0	0	0	0	0	0	0	0	0	0	0	0	0	0	2	2	0	0	0	1	0	0	0	0	0
Cladosporium sp.	JN944646.1	OTU26	0	1	0	0	2	0	0	0	0	0	0	1	1	0	0	0	0	0	0	0	0	0	2	0	0	0	2	0	0	0	0	1	0	1	0	1	0	0	0	0	1	0	1	0	1	0	0
Alternaria sp.	KM215624.1	OTU27	0	2	0	0	1	0	1	0	0	0	0	0	0	0	0	0	0	0	0	0	0	0	0	3	0	0	0	0	0	0	0	0	0	1	0	0	0	0	0	0	0	1	0	0	0	2	0
Mycosphaerella graminicola	XM_003851010.1	OTU28	0	0	0	0	0	0	0	0	0	0	0	0	0	0	0	0	0	0	0	0	0	0	0	0	0	0	0	0	0	0	0	0	0	0	0	0	0	0	0	0	0	0	0	0	0	0	0
Pyrenophora tritici-repentis	FJ907535.1	OTU29	0	0	0	1	0	0	0	0	0	0	0	0	0	0	1	0	0	0	0	0	0	1	0	0	0	0	0	0	0	0	2	1	0	0	0	0	0	0	0	0	0	0	0	0	0	0	1
Didymella exitialis	KC989097.1	OTU30	0	0	0	0	0	0	0	0	0	0	0	0	0	0	0	0	1	0	0	0	0	0	0	0	0	0	0	0	0	0	1	0	0	0	0	0	0	0	1	0	0	0	0	1	0	0	0
Phaeosphaeria nodorum	KC989093.1	OTU31	0	0	0	1	0	0	0	0	0	0	0	0	0	0	0	0	0	0	0	0	0	0	0	0	0	0	0	0	0	0	0	0	0	0	0	0	0	0	0	0	0	0	2	1	0	0	0
Pyrenophora tritici-repentis	FJ907535.1	OTU32	0	0	0	0	0	0	0	0	0	0	0	0	2	0	0	0	0	0	0	1	0	0	0	0	0	0	1	0	0	1	0	0	0	0	0	0	0	0	0	1	1	0	0	0	0	0	0
Didymella exitialis	EU167564.1	OTU33	0	0	0	0	0	0	0	0	0	0	0	0	0	0	0	0	0	0	0	0	0	0	0	0	0	0	0	0	0	0	0	0	0	0	0	0	0	0	0	0	0	0	0	0	0	0	0
Aureobasidium sp.	KJ690089.1	OTU34	0	0	0	0	0	0	0	0	0	0	0	0	0	0	0	0	0	0	0	0	0	0	0	0	0	0	0	0	0	0	0	1	0	0	0	0	0	0	1	0	0	0	0	0	0	0	0
Mycosphaerella sp.	JN835194.1	OTU35	0	0	0	0	0	0	0	0	0	0	0	0	0	0	0	0	0	0	0	0	0	0	0	0	0	0	3	0	0	0	0	0	0	0	0	0	0	0	0	0	0	0	0	0	0	0	0
Leucosporidiella muscorum	FR717869.1	OTU36	0	0	0	0	0	0	0	0	0	0	0	0	0	0	0	0	1	0	0	0	0	0	0	0	0	0	0	0	0	0	0	0	1	0	0	0	0	0	0	0	0	0	0	0	0	0	0
Ascomycota sp.	GU062290.1	OTU37	0	0	0	0	0	0	0	0	0	0	0	0	0	0	0	0	0	0	0	0	0	0	0	0	0	0	0	0	0	0	0	1	0	0	0	0	0	0	0	0	0	0	0	0	0	0	0
Stemphylium sp.	JX164072.1	OTU38	0	0	0	0	0	0	0	0	0	0	0	0	0	0	0	0	0	0	0	0	0	0	0	0	0	0	0	0	0	0	0	1	0	0	0	0	0	0	0	0	0	0	0	0	0	0	0
Phoma eupyrena	AJ890436.1	OTU39	0	0	0	0	0	0	0	0	0	0	0	0	0	0	0	0	1	0	0	0	0	0	0	0	0	0	0	0	0	0	0	0	0	0	0	0	0	0	0	0	0	0	0	0	0	0	0
Mycosphaerella graminicola	EU019297.2	OTU40	0	0	0	0	0	0	0	0	0	0	0	0	0	0	0	0	1	0	0	0	0	0	0	0	0	0	0	0	0	0	0	0	1	0	0	0	0	0	0	0	0	0	0	0	0	0	0
	Reads per sample		2656	2743	2031	2250	2083	1750	2618	2666	2504	2183	1353	2442	3217	2749	3187	2154	2997	2283	1382	2736	2533	2472	2419	2541	2341	2384	3290	2925	2768	2599	2076	2997	2639	3383	3042	3172	2744	2752	2176	3225	2370	1390	2586	1555	2862	2622	2310
qPCR	Total fungal biomass (ng/µl)		7.27484	4.93706	9.47513	8.50314	9.68382	7.37243	5.66982	4.37698	5.24642	5.02587	6.28152	4.47499	3.19737	2.87389	6.53268	5.7603	6.92571	5.71689	2.83705	3.22078	7.02242	7.5363	5.49798	5.95707	7.25419	6.68562	7.57285	5.01002	3.5228	4.68352	6.06517	7.2808	6.74546	3.36787	4.29748	1.78142	2.52666	5.71467	4.6143	3.78735	6.20159	3.32739	8.45738	7.62303	7.6393	10.2059	7.10291
	P. striiformis (ng/µl x100)		0.014994	1.02418	0.311833	6.01664	0.17365	0.049821	0	0.0534349	0	0.426395	0.675894	1.18312	0	0	0	0	0	0	0	0	0	1.22944	0.292991	0.213957	8.13541	3.1325	1.40619	1.56501	0	0	0.0600991	0.219233	0	0	0	0	0	0	0	0	0	0	17.1795	14.0861	13.149	15.7243	4.2072
[truncated: 56 more columns]
