# Supplementary material for: Fungicides have complex effects on the wheat phyllosphere mycobiome
Source: PLoS One. 2019 Mar 20;14(3):e0213176. doi: 10.1371/journal.pone.0213176 (PMC6426229; doi:10.1371/journal.pone.0213176)
Supplement: S2 Table — Read distribution normalized with total fungal DNA amount in each sample and visual assessments of disease severity (septoria tritici blotch, powdery mildew, tan spot and yellow rust measured as % leaf covered with symptoms. (XLSX) [file pone.0213176.s002.xlsx]

## Sheet: Assessment Data Summary 1
							Visual assessments						Sequencing data converted to total fungal biomass
Pest Scientific Name							Septoria tritici	Septoria tritici	Puccinia striiformis	Pyrenophora tritici-repentis			Fungal biomass (total)	Puccinia striiformis	Sporobolomyces sp.	Cladosporium sp.	Septoria tritici	Didymella exitialis	Alternaria infectoria -group	Cryptococcus victoriae	Cryptococcus tephrensis	Pyrenophora tritici-repentis	Dioszegia hungarica	Udeniomyces pannonicus	Microdochium nivale	Septoria nodorum	Tremellomycetes sp.	Blumeria graminis	OTU15	OTU16	OTU17	OTU18	OTU19	OTU20	OTU21	OTU22	OTU23	OTU24	OTU25	OTU26	OTU27	OTU28	OTU29	OTU30	OTU31	OTU32	OTU33	OTU34	OTU35
Pest Name							Speckled leaf	Speckled leaf	Stripe rust	Tan spot
Crop Scientific Name							Triticum aestivum	Triticum aestivum	Triticum aestivum	Triticum aestivum	Triticum aestivum		Triticum aestivum	Triticum aestivum	Triticum aestivum	Triticum aestivum	Triticum aestivum	Triticum aestivum	Triticum aestivum	Triticum aestivum	Triticum aestivum	Triticum aestivum	Triticum aestivum	Triticum aestivum	Triticum aestivum	Triticum aestivum	Triticum aestivum	Triticum aestivum	Triticum aestivum	Triticum aestivum	Triticum aestivum	Triticum aestivum	Triticum aestivum	Triticum aestivum	Triticum aestivum	Triticum aestivum	Triticum aestivum	Triticum aestivum	Triticum aestivum	Triticum aestivum	Triticum aestivum	Triticum aestivum	Triticum aestivum	Triticum aestivum	Triticum aestivum	Triticum aestivum	Triticum aestivum	Triticum aestivum	Triticum aestivum
Crop Name							Winter wheat	Winter wheat	Winter wheat	Winter wheat	Winter wheat		Winter wheat	Winter wheat	Winter wheat	Winter wheat	Winter wheat	Winter wheat	Winter wheat	Winter wheat	Winter wheat	Winter wheat	Winter wheat	Winter wheat	Winter wheat	Winter wheat	Winter wheat	Winter wheat	Winter wheat	Winter wheat	Winter wheat	Winter wheat	Winter wheat	Winter wheat	Winter wheat	Winter wheat	Winter wheat	Winter wheat	Winter wheat	Winter wheat	Winter wheat	Winter wheat	Winter wheat	Winter wheat	Winter wheat	Winter wheat	Winter wheat	Winter wheat	Winter wheat
Plant part Rated							Flag leaf	Flag leaf	Flag leaf	Flag leaf	Flag leaf
Rating Date							05-07-2011	15-07-2011	15-07-2011	15-07-2011	15-07-2011		2012-03-08	2012-03-05	2012-01-16	2012-01-16	2012-01-16	2012-01-16	2012-01-16	2012-01-16	2012-01-16	2012-01-16	2012-01-16	2012-01-16	2012-01-16	2012-01-16	2012-01-16	2012-01-16	2012-01-16	2012-01-16	2012-01-16	2012-01-16	2012-01-16	2012-01-16	2012-01-16	2012-01-16	2012-01-16	2012-01-16	2012-01-16	2012-01-16	2012-01-16	2012-01-16	2012-01-16	2012-01-16	2012-01-16	2012-01-16	2012-01-16	2012-01-16	2012-01-16
Rating Type							Visual	Visual	Visual	Visual	Visual		QPCR	QPCR	metabarcoding	metabarcoding	metabarcoding	metabarcoding	metabarcoding	metabarcoding	metabarcoding	metabarcoding	metabarcoding	metabarcoding	metabarcoding	metabarcoding	metabarcoding	metabarcoding	metabarcoding	metabarcoding	metabarcoding	metabarcoding	metabarcoding	metabarcoding	metabarcoding	metabarcoding	metabarcoding	metabarcoding	metabarcoding	metabarcoding	metabarcoding	metabarcoding	metabarcoding	metabarcoding	metabarcoding	metabarcoding	metabarcoding	metabarcoding	metabarcoding
Rating Unit							%	%	%	%	%		ng/µl	ng/µl * 102	ng/µl	ng/µl	ng/µl	ng/µl	ng/µl	ng/µl	ng/µl	ng/µl	ng/µl	ng/µl	ng/µl	ng/µl	ng/µl	ng/µl	ng/µl	ng/µl	ng/µl	ng/µl	ng/µl	ng/µl	ng/µl	ng/µl	ng/µl	ng/µl	ng/µl	ng/µl	ng/µl	ng/µl	ng/µl	ng/µl	ng/µl	ng/µl	ng/µl	ng/µl	ng/µl
Number of Subsamples							1	1	1	1	1		1	1	1	1	1	1	1	1	1	1	1	1	1	1	1	1	1	1	1	1	1	1	1	1	1	1	1	1	1	1	1	1	1	1	1	1	1
Crop stage majority at assessment and sampling							75	77	77	77	77		77	77	77	77	77	77	77	77	77	77	77	77	77	77	77	77	77	77	77	77	77	77	77	77	77	77	77	77	77	77	77	77	77	77	77	77	77
Trt	Treatment		Rate	Growth	Appl
No.	Name	Rate	Unit	Stage	Code	Plot	1	2	3	4	5		8	9	10	11	12	13	14	15	16	17	18	19	20	21	22	23	24	25	26	27	28	29	30	31	32	33	34	35	36	37	38	39	40	41	42	43	44
1	Viverda	1.875	l/ha			115	1	10	0	3	10		7.27484	0.0599759	4532.23	4008.44	5812.6	742.034	567.437	458.315	625.636	785.683	392.841	552.888	341.917	283.719	50.9239	29.0994	43.649	14.5497	29.0994	29.0994	7.27484	14.5497	0	0	0	0	0	0	0	0	0	0	0	0	0	0	0
	gs 37-39			gs 37-39	A	208	2	10	0	7	0.5		4.93706	4.09672	1002.22	2957.3	6265.12	1110.84	627.006	197.482	261.664	113.552	261.664	236.979	167.86	54.3076	64.1817	148.112	29.6223	9.87411	4.93706	4.93706	4.93706	4.93706	0	0	0	0	0	4.93706	9.87411	0	0	0	0	0	0	0	0
	75%					306	1	10	0	5	1		9.47513	1.24733	5921.95	2880.44	6443.09	255.828	341.105	729.585	663.259	540.082	729.585	454.806	18.9503	9.47513	104.226	0	18.9503	0	28.4254	56.8508	9.47513	9.47513	0	9.47513	9.47513	0	9.47513	0	0	0	0	0	0	0	0	0	0
2	Viverda	0.625	l/ha			113	0	15	10	5	0.6		8.50314	24.0666	2593.46	3460.78	6479.39	2270.34	807.798	646.239	484.679	161.56	561.207	153.057	272.1	816.301	51.0188	212.578	68.0251	25.5094	8.50314	8.50314	0	25.5094	0	0	0	0	8.50314	0	0	0	8.50314	0	8.50314	0	0	0	0
	gs 37-39			gs 37-39	A	214	3	20	0	5	0.1		9.68382	0.6946	5878.08	3883.21	5829.66	319.566	367.985	1016.8	735.97	668.183	406.72	745.654	67.7867	9.68382	87.1544	9.68382	38.7353	19.3676	9.68382	9.68382	19.3676	0	0	19.3676	0	0	0	19.3676	9.68382	0	0	0	0	0	0	0	0
	25%					308	3	40	0	7	0.1		7.37243	0.199284	1098.49	1533.47	6701.54	796.222	442.346	656.146	479.208	58.9794	169.566	95.8416	405.484	176.938	22.1173	162.193	51.607	14.7449	7.37243	7.37243	0	0	0	7.37243	0	0	14.7449	0	0	0	0	0	0	0	0	0	0
3	Viverda	1.875	l/ha			111	0.1	1	0	1	80		5.66982	0	5272.93	2591.11	2335.97	260.812	79.3775	124.736	680.378	419.567	402.557	362.869	2233.91	11.3396	11.3396	0	5.66982	0	5.66982	0	17.0095	0	0	0	22.6793	0	0	0	5.66982	0	0	0	0	0	0	0	0
	gs 45			gs 45	B	218	0	0.5	0	2	80		4.37698	0.213739	3138.3	1510.06	3339.64	1461.91	148.817	26.2619	420.191	266.996	551.5	210.095	175.079	8.75397	0	389.552	0	4.37698	8.75397	0	0	4.37698	0	0	4.37698	0	0	0	0	0	0	0	0	0	0	0	0
	75%					319	0.1	0.5	0	1	85		5.24642	0	5110.02	2303.18	1794.28	524.642	215.103	293.8	739.746	561.367	697.774	771.224	5.24642	5.24642	26.2321	0	15.7393	41.9714	15.7393	5.24642	0	0	0	10.4928	0	0	0	0	0	0	0	0	0	0	0	0	0
4	Viverda	0.625	l/ha			103	0.5	10	0	5	60		5.02587	1.70558	2909.98	2437.55	2442.57	1000.15	251.293	211.086	477.457	497.561	361.862	185.957	45.2328	15.0776	5.02587	95.4915	10.0517	5.02587	5.02587	5.02587	0	5.02587	0	5.02587	0	0	0	0	0	0	0	0	0	0	0	0	0
	gs 45			gs 45	B	222	1	5	0	2	55		6.28152	2.70358	1947.27	1419.62	2393.26	898.257	251.261	87.9412	157.038	257.542	207.29	332.92	389.454	18.8445	6.28152	69.0967	31.4076	0	12.563	0	0	12.563	0	6.28152	0	0	0	0	0	0	0	0	0	0	0	0	0
	25%					315	0.1	10	0	5	35		4.47499	4.73249	2465.72	1351.45	3230.94	1320.12	308.774	272.975	568.324	246.125	469.874	357.999	80.5499	62.6499	31.3249	85.0249	8.94998	26.85	8.94998	4.47499	8.94998	13.425	0	0	0	0	0	4.47499	0	0	0	0	0	0	0	0	0
5	Viverda	1.875	l/ha			109	0	1	0	0.5	90		3.19737	0	5636.95	2784.91	195.039	495.592	67.1447	111.908	207.829	300.552	268.579	83.1315	73.5394	0	6.39473	0	0	19.1842	0	0	9.5921	3.19737	0	0	9.5921	3.19737	0	3.19737	0	0	0	0	0	6.39473	0	0	0
	gs 55			gs 55	C	212	0	0.1	0	0.1	95		2.87389	0	3345.21	2310.61	640.878	307.506	77.595	155.19	215.542	80.4689	244.281	293.137	40.2345	0	5.74778	51.73	51.73	22.9911	2.87389	5.74778	14.3695	11.4956	0	0	20.1172	2.87389	0	0	0	0	0	0	0	0	0	0	0
	75%					320	0.2	1	0	5	80		6.53268	0	7323.13	4416.09	5415.59	489.951	71.8595	222.111	947.239	705.529	411.559	581.409	117.588	0	39.1961	0	13.0654	0	13.0654	0	0	6.53268	26.1307	6.53268	6.53268	0	0	0	0	0	6.53268	0	0	0	0	0	0
6	Viverda	0.625	l/ha			117	1	5	0	3	40		5.7603	0	3819.08	4084.05	2505.73	391.7	115.206	195.85	190.09	362.899	247.693	322.577	115.206	5.7603	17.2809	0	11.5206	0	5.7603	5.7603	0	5.7603	0	0	5.7603	0	0	0	0	0	0	0	0	0	0	0	0
	gs 55			gs 55	C	221	1	2	0	3	65		6.92571	0	4106.95	3608.29	7999.19	2133.12	193.92	311.657	408.617	283.954	387.84	353.211	824.159	6.92571	20.7771	27.7028	6.92571	27.7028	0	6.92571	13.8514	6.92571	0	0	0	0	0	0	0	0	0	6.92571	0	0	0	0	0
	25%					317	0.2	1	0	3	70		5.71689	0	3904.63	2103.81	2263.89	1046.19	245.826	360.164	560.255	834.665	834.665	651.725	68.6026	45.7351	97.1871	0	5.71689	5.71689	0	11.4338	0	5.71689	0	0	5.71689	0	0	0	0	0	0	0	0	0	0	0	0
7	Adexar	1.5	l/ha			118	0.5	3	0	7	7		7.5363	4.91774	1071.3	1538.74	2097.13	434.585	93.4864	310.779	174.339	184.446	70.7465	70.7465	123.806	10.1066	35.3732	0	0	5.05332	7.57998	10.1066	0	2.52666	2.52666	0	0	0	0	0	0	0	2.52666	0	0	0	0	0	0
	gs 37-39			gs 37-39	A	220	0.5	7	0	4	5		5.49798	1.17196	4011.7	3200.21	2908.77	451.459	320.021	737.192	760.051	645.758	325.736	165.725	34.288	17.144	171.44	11.4293	0	28.5733	0	5.71467	0	5.71467	0	0	0	11.4293	0	11.4293	0	0	0	0	0	0	0	0	0
	75%					312	0.1	10	0	5	1		5.95707	0.855827	3257.69	2408.66	3539.17	184.572	221.486	526.03	586.016	267.629	83.0573	115.357	263.015	69.2144	59.9858	36.9144	4.6143	18.4572	32.3001	4.6143	18.4572	4.6143	4.6143	4.6143	0	0	0	0	13.8429	0	0	0	0	0	0	0	0
8	Adexar	0.5	l/ha			112	0.5	10	3	5	2		7.25419	32.5416	1488.43	1230.89	3419.98	999.861	424.183	287.839	276.477	128.77	117.408	140.132	41.6609	223.454	41.6609	15.1494	22.7241	0	0	3.78735	0	3.78735	0	0	0	0	0	0	0	0	0	0	0	0	0	0	0
	gs 37-39			gs 37-39	A	209	1	15	0	7	5		6.68562	12.53	2213.97	2976.76	5742.67	775.198	502.329	744.191	465.119	285.273	124.032	409.305	192.249	124.032	99.2254	31.0079	6.20159	31.0079	24.8064	6.20159	0	12.4032	0	6.20159	12.4032	0	0	0	0	0	0	0	0	0	0	0	0
	25%					311	1	25	0	7	1		7.57285	5.62475	2728.46	1943.2	3863.1	272.846	179.679	811.883	462.507	196.316	149.733	146.405	9.98217	6.65478	106.477	0	9.98217	16.637	6.65478	3.32739	6.65478	0	3.32739	0	0	3.32739	0	6.65478	0	0	0	0	0	3.32739	0	0	9.98217
9	Adexar	1.5	l/ha			119	0.2	0.1	0	1	65		5.01002	6.26003	6681.33	5226.66	3865.02	3653.59	397.497	1057.17	1344.72	1150.2	245.264	380.582	279.094	93.0312	118.403	67.659	0	84.5738	25.3721	8.45738	16.9148	33.8295	8.45738	0	0	0	0	0	0	0	0	0	0	0	0	0	0
	gs 45			gs 45	B	213	0	0.5	0	1	85		3.5228	0	4764.4	5191.29	2851.01	1013.86	365.906	884.272	1257.8	388.775	160.084	320.167	3521.84	83.8534	76.2303	22.8691	7.62303	114.346	7.62303	0	15.2461	15.2461	0	30.4921	0	7.62303	0	0	0	0	0	0	0	0	0	0	0
	75%					324	0.1	1	0	3	65		4.68352	0	6890.65	5553.77	1634.81	1306.32	267.376	1115.34	1245.21	825.045	91.6716	175.704	313.211	30.5572	160.425	0	15.2786	183.343	22.9179	0	7.6393	7.6393	0	0	0	0	0	0	0	0	0	0	0	7.6393	0	0	0
10	Adexar	0.5	l/ha			107	1	5	0	3	45		6.06517	0.240396	4633.48	4735.54	6327.66	1030.8	438.854	1214.5	938.943	551.119	204.118	459.266	183.706	163.294	112.265	10.2059	10.2059	51.0295	61.2354	20.4118	0	0	0	10.2059	0	0	0	0	0	0	20.4118	10.2059	0	0	0	0	0
	gs 45			gs 45	B	202	0.2	3	0	5	40		7.2808	0.876931	7387.03	4247.54	4006.04	625.056	298.322	1413.48	1385.07	880.761	284.117	426.175	28.4117	14.2058	120.75	0	14.2058	49.7204	28.4117	7.10291	0	21.3087	0	14.2058	0	0	0	7.10291	0	0	7.10291	0	0	0	0	7.10291	0
	25%					303	0.2	7	0	7	40		6.74546	0	9038.75	5856.36	3285.96	866.214	386.03	1826.58	1318.15	1336.98	150.646	414.276	56.4922	18.8307	160.061	0	9.41537	28.2461	37.6615	0	0	0	0	18.8307	0	18.8307	0	0	0	0	0	0	0	0	0	0	0
11	Adexar	1.5	l/ha			101	0	0.3	0	0.3	85		3.36787	0	9230.88	5017.31	175.362	302.013	48.7118	360.467	618.64	297.142	14.6135	73.0677	92.5524	0	48.7118	0	0	151.007	9.74236	0	4.87118	19.4847	0	0	4.87118	0	0	4.87118	4.87118	0	0	0	0	0	0	0	0
	gs 55			gs 55	C	203	0	0.5	0	1	90		4.29748	0	5101.73	2952.49	1836.62	412.48	125.915	751.148	998.636	564.447	39.0771	108.547	65.1285	8.68379	178.018	0	0	30.3933	13.0257	0	8.68379	8.68379	0	4.3419	0	0	0	0	0	0	0	0	0	0	0	0	0
	75%					321	0	0.1	0	0.5	90		1.78142	0	5274.67	2186.19	115.374	242.581	32.5414	352.039	473.33	124.249	23.6665	112.416	183.415	8.87493	121.291	70.9994	0	29.5831	8.87493	0	8.87493	2.95831	2.95831	2.95831	0	2.95831	0	2.95831	0	0	0	0	0	0	0	0	0
12	Adexar	0.5	l/ha			110	0	1	0	2	70		2.52666	0	7270.7	2546.32	1404.69	231.484	73.654	462.968	1141.64	484.012	121.003	252.528	131.525	0	189.396	0	10.522	47.349	10.522	0	15.783	0	0	0	26.305	5.261	10.522	0	0	0	0	0	0	0	0	0	0
	gs 55			gs 55	C	223	0	1	0	2	35		5.71467	0	5402.24	3392.33	823.572	656.896	127.458	799.061	1264.77	524.537	58.8265	161.773	14.7066	24.5111	98.0442	0	4.90221	63.7288	9.80442	4.90221	4.90221	0	0	4.90221	34.3155	4.90221	9.80442	0	0	0	0	0	0	0	0	0	0
	25%					310	0	0.5	0	3	75		4.6143	0	2963.8	1689.12	1519.58	3321.72	282.566	1268.41	973.283	853.978	301.404	251.17	81.6302	43.9547	37.6755	6.27925	0	12.5585	6.27925	25.117	0	6.27925	0	0	6.27925	0	0	0	0	0	0	6.27925	0	0	0	6.27925	0
13	Aviator 225 EC	0.94	l/ha			105	0	15	30	3	5		8.45738	68.718	1449.89	2672.88	2661.81	3265.01	1239.6	962.901	1029.31	99.6104	166.017	143.882	160.483	326.501	22.1357	11.0678	11.0678	0	16.6017	11.0678	5.53391	22.1357	0	0	11.0678	5.53391	0	5.53391	0	0	0	0	11.0678	0	0	0	0
	gs 37-39			gs 37-39	A	216	1	30	20	7	0.1		7.62303	56.3445	1435.98	1988.79	2595.54	1462.94	862.934	734.842	384.275	26.9667	114.608	134.833	498.883	168.542	6.74167	0	13.4833	0	6.74167	13.4833	6.74167	13.4833	0	0	0	0	0	0	0	0	0	6.74167	6.74167	0	0	0	0
	75%					301	0	15	5	5	0.5		7.6393	52.5958	2065.59	2604.23	3793.93	1288.06	440.284	1381.74	875.883	117.097	135.832	131.148	313.819	112.413	46.8387	4.68387	23.4193	0	9.36774	32.7871	9.36774	9.36774	0	0	0	4.68387	0	4.68387	0	0	0	0	0	0	0	0	0
14	Aviator 225 EC	0.31	l/ha			116	2	35	30	3	0.5		10.2059	62.8971	928.316	3590.12	2562.34	1662.44	1444.57	767.282	497.312	9.47261	118.408	56.8357	558.884	56.8357	33.1542	28.4178	37.8905	0	18.9452	14.2089	0	23.6815	0	0	0	0	0	0	9.47261	0	0	0	0	0	0	0	0
	gs 37-39			gs 37-39	A	210	3	20	25	5	0		7.10291	16.8288	1443.12	1252.2	1558.23	474.488	317.261	502.564	404.298	168.457	109.497	131.958	19.6534	39.3067	30.8838	2.80762	8.42287	0	5.61524	5.61524	0	5.61524	0	0	2.80762	0	0	0	0	0	2.80762	0	0	0	0	0	0
	25%					323	5	35	10	7	0		9.41537	20.7693	1225.16	2034.8	5239.06	655.418	471.216	1053.81	539.756	59.9729	137.081	132.797	51.4054	25.7027	29.9865	0	17.1351	4.28378	12.8513	17.1351	4.28378	8.56756	0	0	0	0	4.28378	0	0	0	0	0	0	0	0	0	0
15	Aviator 225 EC	0.94	l/ha			124	0	0.5	2	5	15		4.87118	21.399	2832.87	4400.84	1291.26	494.106	375.52	1054.09	546.81	592.927	223.995	276.699	79.0569	65.8808	13.1762	65.8808	0	0	46.1165	6.58808	0	6.58808	0	0	0	0	0	0	0	0	6.58808	0	0	6.58808	0	0	0
	gs 45			gs 45	B	215	0.1	3	0	5	45		4.3419	18.0918	1299.83	2226.84	1158.77	701.977	228.394	470.224	325.798	194.807	33.5874	77.251	50.3811	43.6636	6.71748	20.1524	0	0	6.71748	6.71748	0	10.0762	0	0	0	0	0	0	0	0	3.35874	0	0	0	0	0	0
	75%					302	0.1	2	1	3	70		2.95831	1.06257	1845.99	1781.36	418.074	54.5314	92.9054	517.039	428.173	359.504	32.3149	84.8267	4.03937	4.03937	14.1378	0	0	6.05905	6.05905	0	6.05905	2.01968	0	0	0	0	0	0	0	0	0	0	0	0	0	0	0
16	Aviator 225 EC	0.31	l/ha			123	1	10	25	5	2		5.261	63.7642	820.56	2922.82	2963.51	4428.31	1261.36	1349.52	983.316	74.5964	298.386	155.974	176.319	522.175	67.8149	6.78149	6.78149	0	6.78149	27.126	0	20.3445	0	0	6.78149	0	0	0	6.78149	0	0	13.563	0	0	0	0	0
	gs 45			gs 45	B	201	5	15	3	5	1		4.90221	12.1134	3800.65	4173.61	4733.05	1305.36	568.321	1349.76	870.241	506.161	506.161	479.521	0	35.52	62.1601	0	8.88001	0	26.64	0	0	17.76	0	8.88001	0	0	0	0	8.88001	0	0	0	0	0	0	0	0
	25%					309	1	15	2	7	0.5		6.27925	2.37419	1303.24	2023.27	6523.41	1720.86	576.019	1728.06	734.424	208.807	201.607	273.609	115.204	14.4005	21.6007	7.20024	0	7.20024	14.4005	21.6007	0	7.20024	0	0	0	0	0	0	0	0	0	0	0	0	0	0	0
17	Aviator 225 EC	0.94	l/ha			121	0.1	0.2	0	2	65		3.4506	0	3166.06	3125.53	202.628	202.628	126.642	916.891	734.526	288.745	91.1825	440.716	111.445	5.0657	10.1314	5.0657	0	0	15.1971	15.1971	5.0657	5.0657	0	0	0	0	0	0	0	0	0	0	0	0	0	0	0
	gs 55			gs 55	C	224	1	2	0	2	70		4.34631	8.61192	7073.29	7867.56	5699.42	429.335	311.268	2887.28	1556.34	397.135	107.334	633.269	1760.27	847.937	10.7334	21.4667	0	0	21.4667	0	21.4667	0	0	0	0	0	0	0	0	0	10.7334	0	10.7334	10.7334	0	0	0
	75%					322	0	0.1	0	2	85		4.32047	2.94574	4650.95	5651.23	2774.51	416.176	313.957	1730.42	1277.73	1394.55	138.725	430.779	87.616	29.2053	14.6027	0	0	0	7.30133	7.30133	7.30133	7.30133	0	0	0	7.30133	7.30133	7.30133	0	0	0	0	0	0	0	0	0
18	Aviator 225 EC	0.31	l/ha			108	2	15	10	2	10		5.53391	28.713	794.199	1633.26	1171.36	194.396	172.796	335.624	232.611	59.8141	63.1371	104.675	29.9071	189.411	4.98451	0	0	0	11.6305	3.32301	0	1.6615	0	0	0	0	0	1.6615	0	0	0	1.6615	0	0	1.6615	0	0
	gs 55			gs 55	C	206	5	7	0	7	3		6.74167	2.1506	1913.08	1577.31	2660.82	101.58	110.045	634.873	476.86	118.51	67.7197	67.7197	36.6815	47.9681	16.9299	0	0	2.82166	2.82166	0	0	2.82166	0	2.82166	2.82166	0	0	0	0	0	2.82166	0	0	2.82166	0	0	0
	25%					307	3	10	0	7	0.5		4.68387	1.75422	721.501	1325.79	929.877	98.9785	49.4892	250.051	143.258	158.886	41.6751	52.0939	10.4188	28.6517	5.20939	0	0	0	5.20939	0	7.81409	5.20939	0	0	0	0	0	0	0	0	0	0	0	0	0	0	0
19	untreated					120	7	45	50	5	0		6.58808	21.9319	517.636	1133.75	1704.41	1025.17	482.286	247.455	151.503	22.7255	106.052	70.7016	58.0763	47.9761	5.05011	25.2506	5.05011	2.52506	10.1002	7.57517	0	0	0	2.52506	0	0	0	2.52506	0	0	0	2.52506	0	0	0	0	0
						204	15	40	50	7	0		3.35874	13.1014	383.627	1280.77	2144.69	1869.81	948.496	250.717	169.158	15.1034	99.6827	93.6413	75.5172	280.924	9.06206	108.745	12.0827	3.02069	9.06206	9.06206	9.06206	0	0	0	0	3.02069	0	3.02069	0	0	0	6.04137	0	0	0	0	0
						316	25	55	30	10	0		2.01968	1.36124	651.909	1521.12	5416.48	1138.83	498.992	414.485	494.968	48.2895	438.63	181.086	24.1448	156.941	28.1689	40.2413	4.02413	8.04826	4.02413	12.0724	4.02413	16.0965	0	0	0	0	0	0	4.02413	0	0	0	0	4.02413	4.02413	0	0
20	Untreated					104	15	45	50	5	0		6.78149	2.88147	292.197	861.212	940.029	1457.14	859.29	228.76	171.089	15.3788	44.214	40.3693	9.61174	115.341	15.3788	19.2235	9.61174	0	1.92235	11.5341	0	0	0	1.92235	0	0	0	0	0	0	0	1.92235	0	0	0	0	0
						211	15	40	50	8	0		8.88001	4.40715	584.484	1800.31	2231.89	1267.62	325.536	352.663	123.309	69.053	76.4515	49.3236	2.46618	12.3309	9.86471	0	2.46618	4.93236	7.39853	12.3309	0	7.39853	0	0	0	0	0	0	0	0	0	2.46618	0	0	0	0	0
						318	25	50	40	10	0		7.20024	4.12836	807.687	3591.1	4802.63	3659.44	1745.85	1049.99	677.215	18.6389	223.667	111.834	68.3428	142.899	43.4908	6.21298	24.8519	12.426	37.2779	12.426	6.21298	0	12.426	0	12.426	6.21298	6.21298	0	6.21298	0	0	6.21298	0	0	0	0	0
21	Untreated					102	15	40	50	7	0		5.0657	10.1032	979.751	2418.93	4123.81	1893.08	880.115	370.866	337.654	5.53532	160.524	182.665	309.978	177.13	16.6059	0	11.0706	0	11.0706	27.6766	0	16.6059	0	0	0	0	0	0	5.53532	0	0	5.53532	0	0	0	5.53532	0
						207	15	40	50	8	0		10.7334	8.19542	1358.67	1749.29	4734.13	1014.76	717.55	696.32	492.519	97.6547	165.588	72.1795	55.1961	8.49171	97.6547	169.834	29.721	0	12.7376	4.24586	8.49171	12.7376	0	4.24586	0	4.24586	0	0	0	0	0	0	0	0	0	0	0
						313	25	50	40	10	0		7.30133	18.289	1168.51	4554.82	9165.29	3847.35	3131.94	1740.85	1065.18	7.94908	325.912	127.185	111.287	182.829	63.5926	7.94908	39.7454	0	23.8472	31.7963	0	31.7963	0	0	0	0	0	7.94908	7.94908	174.88	0	0	7.94908	0	7.94908	0	0
22	Viverda 2 x 25%	0.625				106	0.1	0.5	0	2	85		2.83705	0	1503.64	922.042	598.618	42.5558	34.0446	139.016	161.712	113.482	209.942	87.9487	14.1853	0	17.0223	2.83705	25.5335	19.8594	2.83705	11.3482	8.51116	2.83705	2.83705	0	0	0	0	0	0	0	0	0	0	0	0	0	0
						205	0	1	0	3	55		3.22078	0	4460.79	2410.89	2337.83	464.128	47.2723	90.2472	352.394	704.787	227.767	296.526	116.032	21.4874	30.0824	124.627	17.1899	12.8925	4.29748	0	12.8925	0	0	0	21.4874	0	0	0	0	0	0	0	0	4.29748	0	0	0
						314	0.1	1	0	7	55		7.02242	0	1599.72	789.171	1168.61	46.317	58.787	106.885	226.241	195.957	89.0712	142.514	5.34427	42.7542	8.90712	0	10.6885	8.90712	3.56285	0	3.56285	0	0	0	5.34427	0	0	0	0	0	0	0	0	0	0	0	0
23	Adexar 2 x 25%	0.5				114	0.1	1	0	5	30		3.78735	0	4975.77	3095.19	1097.29	220.838	55.2096	314.005	458.93	600.404	24.1542	69.012	44.8578	10.3518	86.265	27.6048	0	13.8024	6.9012	3.4506	6.9012	3.4506	0	0	10.3518	0	0	0	0	0	0	0	0	3.4506	0	0	0
						219	0	0.1	0	3	30		6.20159	0	3577.02	2638.21	1199.58	234.701	47.8094	830.146	725.834	582.406	56.5021	234.701	8.69262	8.69262	78.2336	8.69262	8.69262	13.0389	21.7316	0	4.34631	4.34631	0	0	8.69262	0	0	4.34631	0	0	0	0	0	4.34631	0	0	0
						304	0.1	0.2	0	2	80		3.32739	0	2060.86	1520.8	388.842	259.228	25.9228	423.406	669.672	345.637	34.5637	38.8842	56.166	73.4479	17.2819	0	0	34.5637	21.6023	0	4.32047	4.32047	0	4.32047	0	12.9614	4.32047	0	4.32047	0	0	0	0	0	0	0	0
24	Aviator 2 x 25%	0.31				122	0	5	2	5	8		4.73631	14.6627	387.154	448.62	415.093	67.0535	20.7546	166.835	120.537	57.4744	20.7546	43.1058	13.5703	47.8953	1.59651	2.39477	1.59651	0.798255	1.59651	3.99128	0	0.798255	0	2.39477	0	0	0	0.798255	0	0	0	0	0	0	0	0	0
						217	1	2	7	5	30		2.80762	20.2378	319.537	429.523	342.692	217.656	39.3633	199.132	115.774	42.8365	16.2084	38.2055	21.9971	43.9943	1.15774	38.2055	0	0	2.31549	0	1.15774	0	0	1.15774	0	0	0	0	0	0	0	0	0	0	0	0	0
						305	1	0.5	2	5	3		4.28378	0	1924.31	2252.7	1509.98	61.3814	27.6217	598.469	791.821	328.391	33.7598	190.282	12.2763	3.06907	55.2433	0	0	0	15.3454	0	6.13814	3.06907	0	3.06907	0	3.06907	0	0	0	0	0	0	0	0	0	0	0
[truncated: 5 more columns]
