# Supplementary material for: Fungicides have complex effects on the wheat phyllosphere mycobiome
Source: PLoS One. 2019 Mar 20;14(3):e0213176. doi: 10.1371/journal.pone.0213176 (PMC6426229; doi:10.1371/journal.pone.0213176)
Supplement: S3 Table — Severity of symptoms of yellow rust and septoria tritici blotch in the different treatments. Average of three replicates. (XLSX) [file pone.0213176.s003.xlsx]

## Sheet: Ark1
Behandling				% gulrust			% septoria	% grønt	Udbytte og	TKV
							blad 1	areal	merudbytte	g/1000
Middel	l/ha	vs.	vs. 65	vs. 65	vs. 73	vs. 77	vs. 77	vs. 77	hkg/ha
			3. blad	2. blad	1. blad	1. blad
1. Ubehandlet			37.2	26.7	38.3	45.6	45	0	64.8	38.9
2. Viverda	1.9	37	3.7	2	0.5	0	10	3.8	19.4	44.6
3. Viverda	0.63	37	3.7	2.3	3.3	3.3	25	0.3	18.2	44.1
4. Bell Super	1.9	37	9	2.3	0.7	4.3	5.7	12.3	20.9	45.1
5. Bell Super	0.63	37	3.3	2	7.3	5	16.7	0.7	20.2	44.1
6. Aviator 225	0.94	37	4.3	1.3	16.7	18.3	20	1.9	18.6	43.4
7. Aviator 225	0.31	37	4.7	2.3	23.3	21.7	30	0.2	15.5	41.7
8. Viverda	1.9	39	18.3	10	0	0	0.7	81.7	17.2	43.5
9. Viverda	0.63	39	18.3	8.3	0.1	0.1	8.3	50	16.4	42.7
10. Bell Super	1.9	39	10.7	9	0	0	1.5	65	21.5	44.7
11. Bell Super	0.63	39	16.7	8	0	0	5.3	8.7	21.1	43.1
12. Aviator 225	0.94	39	13.3	7.3	0.3	1	1.8	43.3	15	45.2
13. Aviator 225	0.31	39	10	5.7	11.7	10	13.3	1.2	11.1	42.7
14. Viverda	1.9	51	23.3	17.3	0	0.0	0.7	88.3	20.4	45.1
15. Viverda	0.63	51	21.7	16.7	0	0	2.7	58.3	18.6	44.6
16. Bell Super	1.9	51	25	15	0	0	0.2	85	18.2	45.2
17. Bell Super	0.63	51	23.3	16.7	0.1	0	3.7	56.7	18.8	43.6
18. Aviator 225	0.94	51	28.3	16.7	0.2	0	0.8	73.3	15.1	45.1
19. Aviator 225	0.31	51	13.3	9	1.7	3.3	10.7	4.5	13.6	43
20. Viverda	2 x 0,63	37 & 51	3.3	2	0	0	0.8	53.3	22.8	45.5
21. Bell Super	2 x 0,63	37 & 51	5	1.8	0	0	0.8	73.3	23.5	45.2
23. Aviator 225	2 x 0,31	37 & 51	3	1.7	0.2	3.7	2.5	13.7	14.6	44.2
Antal forsøg LSD95		1	1	1	1	1	1	1	1	1
			11.1	7.5	8.1	6.6	6.5	23.7	7.3	3.1

## Sheet: tabel to supplement 
	Dose	Timing	% yelllow rust				% septoria	% green leaf area	Yield and yield increase compared to 'Untreated'	Thousand grain weight g/1000
	l/ha	GS	GS 65	GS 65	GS 73	GS 77	GS 77	GS 77	tonnes/ha
Product			3rd leaf	2nd leaf	Flag leaf	Flag leaf	Flag leaf	Flag leaf	Grain	Grain
Untreated			37.2	26.7	38.3	45.6	45	0	6.48	38.9
Viverda	1.9	37	3.7	2	0.5	0	10	3.8	1.94	44.6
Viverda	0.63	37	3.7	2.3	3.3	3.3	25	0.3	1.82	44.1
Adexar	1.5	37	3.7	2.3	0	0	6.7	4.3	2.44	44.9
Adexar	0.5	37	2.7	2	0.3	1	16.7	2.7	2.07	43.8
Aviator	0.94	37	4.3	1.3	16.7	18.3	20	1.9	1.86	43.4
Aviator	0.31	37	4.7	2.3	23.3	21.7	30	0.2	1.55	41.7
Viverda	1.9	39	18.3	10	0	0	0.7	81.7	1.72	43.5
Viverda	0.63	39	18.3	8.3	0.1	0.1	8.3	50	1.64	42.7
Adexar	1.5	39	13.3	8.3	0	0	0.5	71.7	2.09	44.6
Adexar	0.5	39	13.3	7.3	0.2	0	5	30	1.98	42.8
Aviator	0.94	39	13.3	7.3	0.3	1	1.8	43.3	1.50	45.2
Aviator	0.31	39	10	5.7	11.7	10	13.3	1.2	1.11	42.7
Viverda	1.9	51	23.3	17.3	0	0.0	0.7	88.3	2.04	45.1
Viverda	0.63	51	21.7	16.7	0	0	2.7	58.3	1.86	44.6
Adexar	1.5	51	25	13	0	0	0.3	88.3	2.33	44.1
Adexar	0.5	51	21	11.7	0	0	0.8	60	1.83	43.1
Aviator	0.94	51	28.3	16.7	0.2	0	0.8	73.3	1.51	45.1
Aviator	0.31	51	13.3	9	1.7	3.3	10.7	4.5	1.36	43
Viverda	2 x 0.63	37 & 51	3.3	2	0	0	0.8	53.3	2.28	45.5
Adexar	2 x 0.5	37 & 51	7.7	3.3	0	0	0.4	37.7	2.16	45.1
Aviator	2 x 0.31	37 & 51	3	1.7	0.2	3.7	2.5	13.7	1.4.6	44.2
LSD95			11.1	7.5	8.1	6.6	6.5	23.7	0.73	3.1
