# Supplementary material for: Fungicides have complex effects on the wheat phyllosphere mycobiome
Source: PLoS One. 2019 Mar 20;14(3):e0213176. doi: 10.1371/journal.pone.0213176 (PMC6426229; doi:10.1371/journal.pone.0213176)
Supplement: S4 Table — ANOVA factorial analysis followed by post hoc analysis (LSD, Student-Newman-Keuls) of means of variance using ARM software (http://www.gdmdata.com/). (XLSX) [file pone.0213176.s004.xlsx]

## Sheet: Oversigt
			Sporobolomyces sp.		Cladosporium sp.		Mycosphaerella graminicola		Didymella exitialis		Lewia infectoria		Cryptococcus victoriae		Cryptococcus tephrensis		Pyrenophora tritici-repentis		Dioszegia hungarica		Udeniomyces pannonicus		Microdochium nivale		Phaeosphaeria nodorum		Cryptococcus stepposus		Blumeria graminis			Puccinia striiformis
	OTU		1l		2s		3s		4l		5l		6s		7s		8s		9l		10l		11l		12l		13s		14l			l
GS37-39	Viverda	¾	2996.65	abc	3262.81	abc	6170.72	ab	595.44	abc	495.14	abc	433.67	c-f	497.95	a-d	426.18	a-d	421.79	ab	390.67	abc	103.93		53.85	ab	71.45	a-d	15.5			1.3	cde
		¼	2558.66	a-d	2855.26	abc	6331.37	a	833.18	abc	508.57	abc	764.05	b-e	560.67	a-d	237.7	a-d	338.41	ab	222.33	a-d	195.92		114.81	a	49.89	a-d	70.94			2.7	b-e
	Adexar	¾	2410.38	a-d	2332.11	abc	2816.73	a-e	330.94	abc	187.98	b-f	509.5	c-f	469.22	a-d	340.47	a-d	124.37	a-e	110.66	a-d	104.16		23.19	ab	79.78	a-d	6.78			1.88	cde
		¼	2079.44	a-d	1986.96	abc	4286.54	a-e	595.97	abc	337.15	a-d	587.92	b-f	396.02	bcd	198.34	a-d	129.68	a-e	203.37	a-d	43.9		58.88	ab	79.44	a-d	7.03			13.43	abc
	Aviator	¾	1626.22	a-e	2411.71	abc	2993.34	a-e	1832.46	a	778.13	ab	1009.35	abc	734.09	a-d	75.14	cd	137.24	a-e	136.52	a-d	293		183.66	a	22.31	bcd	3.09			58.84	a
		¼	1179.61	b-e	2190.66	abc	2933.17	a-e	802.73	abc	600.16	abc	757.73	b-e	478.74	a-d	63.14	cd	121.14	a-e	99.96	a-d	83.62		38.63	ab	31.33	a-d	3.82			28.16	ab
GS 45	Viverda	¾	4389.28	abc	2108.47	abc	2449.61	a-e	585.09	abc	136.55	c-g	124.34	f	604.86	a-d	406.93	a-d	537.09	a	388.99	abc	133.98		8.09	ab	9.15	cd	6.31			0.07	e
		¼	2408.55	a-d	1703.26	bc	2675.81	a-e	1058.52	ab	269.14	b-e	181.64	def	376.68	cd	324.52	a-d	327.93	ab	280.94	a-d	112.76		26.28	ab	11.98	cd	82.48			2.86	b-e
	Adexar	¾	6030.85	a	5322.67	a	2703.91	a-e	1691.55	a	338.82	a-d	1016.5	abc	1282.2	a	753.63	ab	153.33	a-e	277.73	a-d	675.82		62.15	ab	115.78	ab	10.79			0.94	cde
		¼	6763.39	a	4924.08	ab	4451.71	a-d	823.35	abc	369.73	a-d	1474.17	ab	1205.6	ab	894.39	a	205.99	a-d	432.83	ab	66.85		35.73	ab	130.23	a	1.24			0.33	de
	Aviator	¾	1894.35	a-e	2694.82	abc	908.48	de	267.36	abc	199.92	b-f	656.91	b-f	428.86	bcd	364.43	a-d	62.76	c-f	122.09	a-d	26.47		23.69	ab	11.09	cd	10.23			8.59	a-e
		¼	1596.07	a-e	2975.62	abc	4624.15	a-d	2150.79	a	744.72	ab	1470.59	ab	859.62	a-d	230.97	a-d	312.34	ab	273.63	a-d	26.41		65.51	ab	47.95	a-d	3			13.2	abc
GS 55	Viverda	¾	5168.84	ab	3109.73	abc	1415.85	a-e	421.12	abc	72.08	e-h	159.94	ef	398.4	bcd	310.67	a-d	300.03	abc	242.36	a-d	70.43		0	b	14.01	cd	2.75			0	e
		¼	3941.72	abc	3205.19	abc	3888.64	a-e	956.42	ab	176.49	b-f	284.79	c-f	369.58	cd	466.46	a-d	431.34	ab	420.37	ab	187.28		12.58	ab	38.41	a-d	2.06			0	e
	Adexar	¾	6286.2	a	3284.32	abc	496.6	e	311.5	abc	58.59	fgh	471.71	c-f	680	a-d	302.14	a-d	23.9	f	96.27	a-d	103.49		3.57	ab	109.13	ab	3.16			0	e
		¼	4882.85	ab	2493.47	abc	1228.72	cde	797.02	abc	138.58	c-g	810.36	bcd	1123.35	abc	610.53	abc	129.2	a-e	217.32	a-d	54.62		9.47	ab	98.74	abc	0.94			0	e
	Aviator	¾	4705.07	ab	5367.06	a	2253.49	a-e	330.89	abc	231.41	b-f	1753.18	a	1162.78	abc	612.86	abc	110.74	a-e	493.57	a	258.88		52.79	ab	11.74	cd	4.15			2.36	b-e
		¼	1031.19	cde	1509.07	bc	1502.94	a-e	125.08	bc	98.14	d-h	391.13	c-f	267.44	d	108.36	bcd	56.3	def	71.78	cd	22.69		64.15	ab	8.31	d	0			5.36	b-e
GS 37-39 and 55	Viverda	¼	2205.75	a-d	1285.45	c	1272.22	b-e	97.61	c	45.59	gh	111.16	f	240.57	d	291.34	a-d	162.2	a-e	155.02	a-d	21.42		8.95	ab	17.66	bcd	6.84			0	e
	Adexar	¼	3322.66	abc	2368.31	abc	850.33	de	237.74	abc	40.96	gh	500.43	c-f	612.43	a-d	502.18	a-d	36.19	ef	85.98	bcd	28.4		19.16	ab	55.27	a-d	5.52			0	e
	Aviator	¼	620.05	de	887.49	c	671.63	de	96.55	c	28.29	h	294.64	c-f	276.53	d	115.65	bcd	22.52	f	68.16	d	15.45		19.77	ab	11.07	cd	4.1			5.93	b-e
Control
			727.117	de	2008.55	abc	3703.07	a-e	1712.05	a	884.803	ab	545.453	c-f	375.673	cd	27.66	d	154.567	a-e	95.2967	a-d	61.4367		85.0233	a	28.92	a-d	20.98			7.81333	a-e
LSD P=.05t			0.366		16.924		23.377		0.524		0.377		8.634		8.283		10.004		0.387		0.401		0.979		1.022		3.691		1.301			0.565
Standard Deviationt			0.223		10.297		14.224		0.319		0.229		5.253		5.04		6.087		0.236		0.244		0.596		0.622		2.246		0.792			0.344
CVt			6.63		20.34		28.05		11.5		9.72		21.98		21.43		36.71		10.93		10.86		31.94		42.02		35.75		92.26			59.59
Bartlett's X2			27402		20343		29.12		25735		19374		20618		22.16		16789		22639		26718		21243		16899		24934		14412			27.86
P(Bartlett's X2)			0.239		0.621		0.176		0.314		0.679		0.604		0.511		0.819		0.482		0.268		0.566		0.769		0.354		0.886			0.047
Replicate F			0.599		0.087		3343		0.612		0.131		6871		4488		1093		0.545		1581		1449		0.12		1787		3035			5695
Replicate Prob(F)			0.5538		0.9168		0.0441		0.5467		0.8778		0.0024		0.0166		0.3438		0.5837		0.2168		0.2454		0.8875		0.1789		0.0578			0.0062
Treatment F			6876		3432		4077		4821		11738		8021		4562		3982		7542		3927		1567		1998		4564		1020			6905
Treatment Prob(F)			0.0001		0.0002		0.0001		0.0001		0.0001		0.0001		0.0001		0.0001		0.0001		0.0001		0.0967		0.0228		0.0001		0.4626			0.0001
Abundance (%)			24.5		21.5		23.3		7.6		3.1		5.2		4.8		2.7		1.6		1.8		1.8		0.7		0.4		0.3
			l)	Automatic log transformation of X+1 by ARM
			s)	Automatic square root transformation of X+ 0.5 by ARM
			t)	Descriptors are reported in transformed data units, and are not de-transformed.
				Means followed by same letter do not significantly differ (P=.05, Student-Newman-Keuls)
				Mean comparisons performed only when AOV Treatment P(F) is significant at mean comparison OSL.
Single leaf experiment
			Sporobolomyces sp.		Cladosporium sp.		Mycosphaerella graminicola		Didymella exitialis		Lewia infectoria		Cryptococcus victoriae		Cryptococcus tephrensis		Pyrenophora tritici-repentis		Dioszegia hungarica		Udeniomyces pannonicus		Microdochium nivale		Phaeosphaeria nodorum		Cryptococcus stepposus		Blumeria graminis			Puccinia striiformis
	OTU		1		2		3		4		5		6		7		8		9		10		11		12		13		14
Viverda			8125.23	a	4103.66		1977.26		273.71	b	194.28	b	381.2		574.985		694.976	a	698.858	a	398.589	a	83.126		3.816	b	138.555		0	b		0	b
Control			1385.42	b	3086.88		2575.02		4830.27	a	2857.5	a	788.23		492.222		44.292	b	264.997	b	153.765	b	49.623		362.407	a	96.343		27.781	a		20.68	a
LSD (P=0.05)			1798.58		1781.1		2477.33		2550.57		1334.47		463.77		339.464		392.596		210.438		205.877		72.4729		261.405		206.103		23.0091			13.466
Trearment (F)			64.609		1.499		0.268		14.684		18.325		3.544		0.273		12.639		10.965		6.506		0.983		8.658		0.193		6.707			10.857
Trearment Prob (F)			0.0001		0.241		0.6128		0.0018		0.0008		0.0807		0.6092		0.0032		0.0051		0.0231		0.3382		0.0107		0.6671		0.0214			0.0053
Abundance (%)			27.2		20.6		13		14.6		8.7		3.3		3.1		2.1		2.4		1.6		0.4		1.1		0.7		0.1
